# Supplementary material for: Metronomic Chemotherapy Modulates Clonal Interactions to Prevent Drug Resistance in Non-Small Cell Lung Cancer
Source: Cancers (Basel). 2021 May 7;13(9):2239. doi: 10.3390/cancers13092239 (PMC8125381; doi:10.3390/cancers13092239)
Supplement: Supplementary file 1 [file cancers-13-02239-s001.zip]

Archive with 1 entries (1 files):
- cancers-1184890-supplementary.pptx
